# Supplementary material for: Full-dose hepatitis B virus vaccination coverage and associated factors among health care workers in Ethiopia: A systematic review and meta-analysis
Source: PLoS One. 2020 Oct 27;15(10):e0241226. doi: 10.1371/journal.pone.0241226 (PMC7591041; doi:10.1371/journal.pone.0241226)
Supplement: S1 Data — (XLSX) [file pone.0241226.s002.xlsx]

## Sheet: FUll 
No	Authors Name	Publication Year	Study area	region	Study design	NOS	sample	prevalence(%)	log plv	SE PIV	LB PIV	UB PIV	PCAT	Quality
1	Abebaw T. et al.,	2017	Shashemene	Oromia	cross sectional	9	423	12.9	2.55723	1.6298	9.7056	16.0944
2	Abeje G. and Azage M.	2015	Bahirdar city	Amhara	cross sectional	8	370	5.4	1.6864	1.17501	3.09698	7.70302
3	Afework G.	2015	AA	AA	cross sectional	7	240	4.4	1.4816	1.32388	1.80519	6.99481
4	Akibu M. et al.	2018	Adama	Oromia	cross sectional	9	386	25.6	3.24259	2.22133	21.2462	29.9538
5	Bante A. et al.	2018	W/Sodo	SNNPR	cross sectional	8	370	62.7	4.13836	2.51413	57.7723	67.6277
6	Bedaso A. et al.,	2018	Hawassa	SNNPR	cross sectional	8	241	21.9	3.08649	2.66403	16.6785	27.1215
7	Belete T.	2016	AA	AA	cross sectional	8	394	16.5	2.80336	1.86998	12.8348	20.1652
8	Biset A. and Adugna H.	2017	Gonder	Amhara	cross sectional	9	286	28.7	3.3569	2.67487	23.4573	33.9427
9	Dugassa M.,	2018	East Wollega	Oromia	cross sectional	9	500	34.2	3.53223	2.12149	30.0419	38.3581
10	Feleke B.	2016	Amhara	Amhara	cross sectional	9	1125	4	1.38629	0.584237	2.85489	5.14511
11	Girma T.	2015	West Hararghe	Oromia	cross sectional	8	232	1.3	0.262364	0.74368	-0.157613	2.75761
12	Lateef I.	2018	AA	AA	cross sectional	9	300	40.3	3.69635	2.83191	34.7495	45.8505
13	Mekonnen R. et al.	2018	Dire dawa	Dire dawa	cross sectional	8	282	36.2	3.58906	2.86181	30.5909	41.8091
14	Taddesse G. et al.,	2016	St Paul Hospital	AA	cross sectional	9	313	1.6	0.470004	0.709227	0.209915	2.99009
15	Yimer S. et al.	2017	AA	AA	cross sectional	8	272	8.8	2.17475	1.71773	5.43325	12.1667
							5734

## Sheet: Ever 
No	Authors name	Publication year	Study area	Region	Study design	Sample size	Prevalence(%)	log plv	SE PIV	LB PIV	UB PIV	PCAT	Quality
1	(Abeje and Azage, 2015)	2015	Bahirdar city	Amhara	cross sectional	370	10	2.30259	1.55963	6.94313	13.0569
2	(Akibu et al., 2018)	2018	Adama	Oromia	cross sectional	386	57.7	4.05526	2.51457	52.7714	62.6286
3	(Bedaso et al., 2018)	2018	Hawassa	SNNPR	cross sectional	241	30.3	3.41115	2.96026	24.4979	36.1021
4	(Abebaw et al., 2017)	2017	Shashemene	Oromia	cross sectional	423	16.1	2.77882	1.787	12.5975	19.6025
5	(Afework, 2015)	2015	AA	AA	cross sectional	240	77.7	4.35286	2.68694	72.4336	82.9664
6	(Bante et al., 2018)	2018	W/Sodo	SNNPR	cross sectional	370	83	4.41884	1.95282	79.1725	86.8275
7	(Biset Ayalew and Adugna Horsa, 2017)	2017	Gonder	Amhara	cross sectional	286	49	3.89182	2.95597	43.2063	54.7937
10	(Yimer et al., 2017)	2017	AA	AA	cross sectional	272	24.6	3.20275	2.61137	19.4817	29.7183
11	Milkiyas, 2018	2018	East Wollega	Oromia	cross sectional	500	59.8	4.09101	2.1927	55.5023	64.0977
12	Idowe, 2018	2018	AA	AA	cross sectional	300	49.7	3.906	2.8867	44.0421	55.3579
13	Mekonnen et al., 2018	2018	Dire dawa	Dire dawa	cross sectional	282	80.1	4.38328	2.37749	75.4401	84.7599
14	Tigist B. 2016	2016	AA	AA	cross sectional	394	22.3	3.10459	2.09708	18.1897	26.4103
16	Gizachew Taddesse Akalu., et al	2016	AA	AA	cross sectional	313	6.4	1.8563	1.38343	3.68849	9.11151
18	Teka Girma, 2015	2015	West Hararghe	Oromia	cross sectional	232	6	1.79176	1.55918	2.94401	9.05599
						4609

## Sheet: Sex
Author/s name	Publication Year	A	B	C	D
(Abebaw et al., 2017)	2017	14	150	39	207	410
(Afework, 2015)	2015	86	25	87	25	223
(Akibu et al., 2018)	2018	37	49	62	75	223
(Bante et al., 2018)	2018	121	93	111	45	370
(Biset Ayalew and Adugna Horsa, 2017)	2017	74	107	66	39	286
(Feleke, 2016)	2016	26	638	19	442	1125
(Yimer et al., 2017)	2017	23	76	44	129	272
Idowe, 2018	2018	13	29	133	119	294
						3203

## Sheet: Experience
Author/s name	Publication Year	A	B	C	D
(Abebaw et al., 2017)	2017	10	205	43	152	410
(Afework, 2015)	2015	98	41	74	5	218
(Akibu et al., 2018)	2018	28	74	71	50	223
(Bante et al., 2018)	2018	77	67	155	71	370
(Biset Ayalew and Adugna Horsa, 2017)	2017	98	117	42	29	286
Idowe, 2018	2018	67	101	68	43	279
						1786

## Sheet: Profession
Author/s name	Publication Year	A	B	C	D
(Abebaw et al., 2017)	2017	28	155	25	202	410
(Afework, 2015)	2015	87	14	90	37	228
(Akibu et al., 2018)	2018	35	45	64	79	223
(Bante et al., 2018)	2018	121	53	111	85	370
(Biset Ayalew and Adugna Horsa, 2017)	2017	62	32	78	114	286
(Feleke, 2016)	2016	25	874	20	206	1125
Tigist B. 2016	2016	48	226	40	80	394
						3036

## Sheet: Knowldge
Author/s name	Publication Year	A	B	C	D
(Abebaw et al., 2017)	2017	38	219	15	138	410
(Bante et al., 2018)	2018	72	64	160	74	370
(Idowe, 2018)	2018	49	68	100	83	300
(Yimer et al., 2017)	2017	52	79	15	126	272
						1352

## Sheet: Training
Author/s name	Publication Year	A	B	C	D
(Afework, 2015)	2015	92	14	78	34	218
(Akibu et al., 2018)	2018	67	48	32	76	223
(Feleke, 2016)	2016	37	295	8	785	1125
(Idowe, 2018)	2018	73	62	76	89	300
(Milkiyas, 2018)	2018	143	50	156	151	500
(Yimer et al., 2017)	2017	45	126	22	79	272
						2638

## Sheet: Marital status
Author/s name	Publication Year	A	B	C	D
(Abebaw et al., 2017)	2017	42	182	11	175	410
(Afework, 2015)	2015	85	11	89	40	225
(Bante et al., 2018)	2018	136	64	96	74	370
(Biset Ayalew and Adugna Horsa, 2017)	2017	42	26	40	32	140
(Feleke, 2016)	2016	18	585	27	495	1125
(Idowe, 2018)	2018	44	56	101	93	294
(Tigist B. 2016)	2016	46	95	42	211	394
(Yimer et al., 2017)	2017	27	81	40	124	272
						3230

## Sheet: Educational status
Author/s name	Publication Year	A	B	C	D
(Afework, 2015)	2015	52	21	125	29	227
(Biset Ayalew and Adugna Horsa, 2017)	2017	4	4	78	54	140
(Idowe, 2018)	2018	58	80	88	68	294
(Milkiyas, 2018)	2018	36	76	263	125	500
(Yimer et al., 2017)	2017	13	54	54	151	272
						1433

## Sheet: Exposure Hx
Author/s name	Publication Year	A	B	C	D
(Akibu et al., 2018)	2018	73	38	26	89	226
(Feleke, 2016)	2015	26	527	19	553	1125
(Idowe, 2018)	2018	92	75	55	72	294
(Milkiyas, 2018)	2018	183	88	116	113	500
(Yimer et al., 2017)	2017	52	63	15	142	272
						2417

[truncated: 3 more sheets: Age, Type of institution, Vaccine availabilty]
